# Supplementary material for: Tissue Degeneration following Loss of Schistosoma mansoni cbp1 Is Associated with Increased Stem Cell Proliferation and Parasite Death In Vivo
Source: PLoS Pathog. 2016 Nov 3;12(11):e1005963. doi: 10.1371/journal.ppat.1005963 (PMC5094730; doi:10.1371/journal.ppat.1005963)
Supplement: S1 Table — (XLSX) [file ppat.1005963.s003.xlsx]

## Sheet: cbp1
Gene Identity	Forward Primer	Reverse Primer	qPCR or Cloning?	Plasmid Name
Smp_105910/cbp1	AGAAATGGTCACGCGAAGAG	GCCGAAGAAACACACATCCT	cloning	pJNC9.1
Smp_163630.1/meg4.1	TTGGTATATTATGTATTGTGGGTTTGA	ATTGATTTGTCGTAATAGTATTTTGG	cloning	pJNC7.5
Smp_105910/cbp1	AGAACAACCAGGGTGCAAAC	CACTGAACGCAGAATCTGGA	cloning	pJC259.1
Smp_056500/proteasome (prosome macropain) subunit beta type	TGGCTATCGTAAATAAAGAAGGAA	TCAGCAATAGACCAATCACATTT	qPCR	N/A
Smp_105910/cbp1	GCAGAACCTTTCCGCGCTCC	GACCTGCCATGGGTCCGTGT	qPCR	N/A
